# Supplementary material for: Explainable deep learning and biomechanical modeling for TMJ disorder morphological risk factors
Source: JCI Insight. 2024 Jul 11;9(16):e178578. doi: 10.1172/jci.insight.178578 (PMC11343598; doi:10.1172/jci.insight.178578)
Supplement: Supporting data values [file jciinsight-9-178578-s097.xlsx]

## Sheet: Figure 3C
3D Mandiblar Length (mm)					2D Mandiblar Length (mm)					Ramus Width (mm)					Ramus Height (mm)
TMJ Disorders - Left	Control - Left	TMJ Disorders - Right	Control - Right		TMJ Disorders - Left	Control - Left	TMJ Disorders - Right	Control - Right		TMJ Disorders - Left	Control - Left	TMJ Disorders - Right	Control - Right		TMJ Disorders - Left	Control - Left	TMJ Disorders - Right	Control - Right
113.7	126.01	116.21	125.22		84.37	105.36	89.46	104.52		30.07	40.35	32.67	42.51		52.62	64.08	51.42	66.32
123.89	125.04	122.27	125.56		94.63	85.95	93.83	87.69		34.51	31.78	34.1	33.22		62.38	65.73	61.04	64.5
126.28	112.55	124	113.08		87.57	78.22	88.62	79.47		34.63	30.62	34.2	31.73		66.24	58.95	65.38	57.44
127.46	127.52	125.87	129.4		89.57	92.05	89.57	93.23		29.98	32.13	27.71	31.4		64.82	55.33	63.97	58.14
112.41	130.09	113.8	127.7		86.89	90.85	88.61	91.15		26.92	36.75	24.67	35.89		50.26	61.93	47.19	59.04
118.39	117.42	115.29	118.22		86.5	85.44	84.41	87.51		33.67	32.74	32.87	34.99		54.91	59.06	54.8	57.92
112.98	126.16	110.54	127.22		79.55	93.78	79.23	93.39		29.8	33.77	29.09	35.58		49.29	59.41	49.2	58.12
116.64	127.83	116.18	128.67		87.19	90.23	89.02	90.61		30.9	34.48	31.14	34.97		48.97	59.79	47.53	61.68
116.63	124.09	116.69	126.8		83.33	94.15	81.11	95.12		32.9	38.47	34.38	37.08		50.07	58.36	54.08	60.29
137.96	123.6	142.98	122.74		108.56	88.63	110.33	88.3		35.71	36.17	37.14	37.5		65.44	56.92	71.88	54.03
114.36	123.16	113.8	119.17		83.1	89.42	83.42	90.49		34.72	34.04	37.1	33.28		53.25	63.07	52.25	58.85
131.11	130.17	130.02	132.36		86.9	97.18	87.6	100.03		34.79	40.46	34.43	40.26		62.79	64.16	62.25	64.51
116.95	129.24	115.9	129.53		85.32	94.71	86.75	93.53		33.97	33.87	34.75	32.98		54.66	60.7	52.65	59.87
125.32	119.6	123.33	120.6		85.85	84.06	85.11	86.76		29.67	32.09	29.5	31.64		59.16	53.35	57.72	54.03
114.75	120.15	118.37	119.73		82.93	84.03	84.86	85.57		31.4	28.3	29.79	31.03		52.14	52.88	56.15	53.58
128.85	133.12	129.53	132.67		91.68	97.3	92.01	95.6		32.2	36.77	32.6	37.83		58.28	61.01	57.78	63.94
114.26	128.12	118.49	128.09		82.21	94.82	81.71	90.9		34.27	32.97	32.9	32.98		50.95	55.7	55.73	58.57
116.27	126.07	120.67	123.18		86.04	88.01	85.11	85.44		31.27	43.3	31.56	38.65		54.81	54.87	58.36	56.57
114.85	128.96	113.46	133.57		84.13	97.46	81.13	96.52		27.38	39.17	25.84	37.69		44.82	61.93	48.75	62.75
130.98	126.02	129.05	128.87		94.44	87.31	91.04	89.11		40.02	39.8	38.85	38.69		73.98	59.3	65.17	60.52
122.62	112.49	122.08	114.97		88.07	81.32	89.58	84.43		29.42	27.64	32.8	28.92		53.95	56.11	52.18	55.79
110.57	135.32	110.91	137.74		82.28	97.36	84.55	102.75		32.71	38.17	33.2	40.04		54.91	65.2	53.19	65.37
132.83	119.79	135.37	117.19		91.59	87.23	94.61	88.39		33.76	31.33	34.22	33.13		62.12	55.63	62.07	52.83
110.95	124.33	113.39	125.6		88.13	92.8	86.59	92.55		29.46	31.46	30.5	31.8		52.96	50.77	49.72	53.37
119.11	117.58	118.28	117.82		87.92	86.67	89.92	85.9		35.16	30.92	33.06	29.05		60.22	53.66	58.13	54.05
118.81	117.87	115.95	116.27		90.39	84.31	90.14	86.58		34.2	32.79	34.25	33.83		54.12	57.54	51.65	55.26
116.83	121.67	119.21	120.85		85.08	85.31	89.1	84.46		34.67	32.13	32.29	31.18		54.33	59.08	53.03	59.94
132.67	110.17	132.87	111.55		94.82	79.9	94.26	79.31		37.51	27.18	37.77	28.64		66.64	51.9	64.16	52.32
131.72	131.71	127.13	129.2		94.84	91.17	92.11	92.09		34.76	34.71	32.13	33.48		62.51	65.97	63.53	63.1
111.6	135.99	116.74	139.47		83.3	93.36	85.79	95.02		32.27	34.21	33.21	34.04		49.65	70.15	52.56	72.46
117.9	130.04	116.07	132.64		84.79	91.1	84.55	95		32.26	36.82	33	39.46		56.98	63.51	56.61	65.02
133.76	121.37	135.53	121.97		88.75	90.28	89.35	88.76		29.91	31.31	32.37	29.57		71.18	56.84	74.92	59.31
111.77	134.4	113.87	134.5		80.22	88.78	82.01	88.7		29.85	30.35	30.43	31.59		50.53	70.51	50.27	72.39
119.04	137.34	118.88	138.31		86.31	89.99	87.15	90.59		30.65	31.6	31.7	31.65		54.72	61.61	55.73	64.75
120.86	130.34	117.96	131.84		91.01	93.31	87.18	94.01		33.59	35.53	32.75	36.23		54.57	58.44	56.07	56.95
113.01	122.16	118.32	125.89		86.16	85.62	85.65	90.46		29.3	35.25	29.64	37.85		54.44	67.18	59.07	67.39
139.63	121.01	131.26	119.48		96.29	87.61	92.2	87.11		32.76	38.23	34.06	36.42		64.85	59.11	62.37	55.27
125.06	125.19	123.61	125.69		83.91	89.33	87	89.43		27.52	32.6	28.91	30.87		59.4	55.44	59.66	55.28
126.97	125.04	128.09	124.42		98.11	88.51	95.72	90.16		37.98	35.17	38.86	34.47		57.76	59.9	62.52	58.58
111.77	113.15	113.46	115.2		83.83	77.92	84.32	78.25		28.49	25.96	30.45	25.19		51.77	52.84	52.42	52.87
122.98	126.24	119.85	125.99		88.38	92.44	87.56	91.1		28.86	30.49	29.02	28.86		52.27	59.07	49.58	61.02
126.14	126.31	128.55	126.44		86.86	92.27	90.31	92.8		31.54	35.85	31.73	36.25		60.97	60.18	61.34	57.07
123.8	122.61	121.33	123.43		82.48	85.73	80.89	84.33		25.23	34.16	26.46	34.23		58.53	56.23	62.68	62.23
112.13	122.73	114.49	122.96		81.42	87.48	82.82	89.1		29.88	36.42	29.24	35.4		49.79	59.12	52.98	56.64
125.06	128.56	128.2	132.05		88.53	91.76	89.72	95.58		33.99	34.24	36.94	36.89		56.22	59.71	57.93	57.69
128.05	129.94	117.9	130.27		87.43	96.67	82.77	93.79		31.25	42.9	32.04	41.7		61.9	69.27	49.48	72.4
118.42	127.76	117.66	125.59		83.92	85.09	83.95	87.17		30.98	33.82	27.8	32.84		54.2	62.21	52.68	55.51
126.14	119.73	124.23	123.32		87.06	90	88.79	90.14		31.42	31.58	31.4	33.59		59.82	45.93	55.53	50.84
125.62	115.94	123.03	114.47		89.98	82.58	88.43	85.26		34.17	30.2	34	33.82		60.28	53.96	57.54	50.81
123.23	108.61	120	112.34		85.26	81.47	84.48	79.99		33.57	31.38	32.49	27.41		60.28	44.16	57.54	49.76
112.78	123.73	116.65	125.52		81.15	87.97	82.12	90.23		26	41.52	26.61	39.85		57.67	58.22	60.28	57.41
117.7	128.52	119.28	129.67		85.56	97.94	85.12	98.78		33.42	41.15	32.17	41.06		54.47	58.91	55.96	63.37

## Sheet: Figure 4C
Condyle Area (mm^2)					Flatness Ratio
TMJ Disorders - Left	Control - Left	TMJ Disorders - Right	Control - Right		TMJ Disorders - Left	Control - Left	TMJ Disorders - Right	Control - Right
126.494	246.12	114.303	221.875		0.397981	0.398767	0.406891	0.338976
225.002	191.42	209.255	167.765		0.238587	0.351412	0.254875	0.325393
160.919	79.8189	99.5111	91.8077		0.304652	0.399856	0.324049	0.30112
152.106	151.389	138.45	150.755		0.359406	0.348315	0.279343	0.291276
111.054	185.969	108.14	179.419		0.287985	0.392253	0.185185	0.364174
146.234	158.388	122.651	180.457		0.332086	0.306196	0.368642	0.281344
86.6015	195.418	65.0592	194.59		0.168865	0.32829	0.290837	0.298221
151.974	143.381	104.574	140.41		0.30494	0.495317	0.297837	0.456815
149.483	183.491	152.988	203.923		0.289969	0.305649	0.405862	0.362888
239.384	151.597	246.477	153.105		0.199376	0.269584	0.202184	0.30113
127.723	157.386	126.868	172.973		0.254751	0.405842	0.254869	0.351611
136.542	217.776	134.52	208.029		0.352733	0.378925	0.40452	0.372509
91.1242	181.305	92.9637	154.69		0.328656	0.322082	0.199733	0.320166
163.354	162.525	130.607	144.774		0.261003	0.25473	0.258776	0.23107
138.627	118.579	142.542	145.733		0.343099	0.435881	0.365471	0.367945
178.717	215.745	198.093	241.932		0.306383	0.340772	0.282962	0.279468
141.536	170.073	149.211	157.345		0.347199	0.261292	0.384882	0.237228
154.974	148.178	164.119	151.962		0.184307	0.363161	0.181778	0.384945
112.669	196.997	135.893	195.125		0.239544	0.330068	0.220549	0.33139
232.995	144.91	192.895	139.876		0.340694	0.282326	0.225112	0.351483
132.166	129.645	160.342	115.192		0.3125	0.373643	0.315385	0.382888
106.12	174.074	107.292	175.978		0.391649	0.246733	0.357349	0.274362
180.594	166.286	179.34	173.113		0.299815	0.25	0.326464	0.247388
118.031	110.055	132.264	125.28		0.366215	0.34	0.348485	0.295147
147.17	136.97	161.329	105.82		0.269727	0.340304	0.309648	0.356265
170.547	172.805	183.207	201.996		0.425748	0.300676	0.458232	0.264785
145.891	184.25	152.977	177.852		0.283932	0.33461	0.291056	0.215773
200.5	160.321	210.924	137.727		0.381723	0.309176	0.381481	0.292547
179.36	219.367	168.546	194.701		0.345339	0.26102	0.330117	0.24608
105.367	221.408	163.286	233.656		0.360685	0.259559	0.343884	0.315326
137.056	194.258	160.432	225.726		0.245027	0.319903	0.287362	0.320621
189.131	173.053	144.56	157.66		0.343977	0.347174	0.308209	0.355579
125.682	179.93	199.803	202.321		0.342617	0.386603	0.383003	0.38583
116.409	197.62	103.698	188.682		0.30397	0.278423	0.342649	0.298566
131.553	172.751	114.097	174.126		0.289389	0.3013	0.271379	0.268798
117.312	178.64	147.768	186.443		0.223077	0.240406	0.26972	0.247124
202.317	133.154	154.66	105.853		0.317095	0.389386	0.238636	0.325953
132.861	144.925	98.5573	156.031		0.274259	0.276995	0.276355	0.285336
104.984	148.071	110.135	118.993		0.249105	0.320853	0.281469	0.309424
135.542	144.865	95.2339	151.272		0.209222	0.407673	0.226617	0.394764
129.897	174.792	122.139	172.891		0.369652	0.267504	0.333136	0.322268
149.446	176.654	177.484	130.937		0.26754	0.236147	0.280626	0.242041
125.138	178.777	126.341	146.737		0.348442	0.284136	0.355405	0.33551
105.903	196.403	126.806	185.119		0.325203	0.368652	0.316349	0.343088
122.675	155.246	123.318	185.982		0.349714	0.362516	0.316745	0.390135
150.62	192.229	76.7552	286.971		0.257336	0.282523	0.305866	0.333619
165.034	163.594	144.109	147.299		0.259901	0.288719	0.313075	0.332469
152.75	142.308	121.067	140.259		0.262397	0.429573	0.301266	0.385612
129.352	140.732	93.6814	115.034		0.297826	0.401987	0.324069	0.508977
129.352	52.826	93.6814	91.6152		0.334783	0.613934	0.399763	0.388418
99.064	182.891	95.1235	214.567		0.366874	0.287356	0.376731	0.289703
205.395	210.195	184.885	178.546		0.280634	0.300135	0.295809	0.271862

## Sheet: Figure 5B
Subject Number	Sex	3D Mandibular Length (mm)	2D Mandibular Length (mm)	Ramus Width (mm)	Ramus Height (mm)	Joint Force (N) - 11N Bite	Joint Force (N) - 30N Bite	Joint Force (N) - 60N Bite
1	Male	122.63	84.085	31.205	60.16	6.66	18	36
2	Female	116.25	79.68	28.27	57.565	9.71	26.24	52.48
3	Male	125.96	79.98	34.26	62.08	6.04728	16.344	32.688
4	Male	128.5	83.87	28.16	64.265	7.76334	20.982	41.964
5	Male	126.19	83.905	29.895	61.065	7.34154	19.842	39.684
6	Female	118.48	83.445	30.25	48.805	9.28	25.08	50.16
7	Female	123.47	84.175	28.945	59.945	8.69	23.487	46.974
8	Male	129.76	82.83	29.55	65.88	5.85303	15.819	31.638
9	Male	127	82.27	34.715	68.65	6.97968	18.864	37.728
10	Female	119.4	75.615	27.59	59.02	8.9022	24.06	48.12
11	Female	119.46	81.415	29.54	55.16	8.214	22.2	44.4
12	Male	125.8	84.375	29.575	67.055	7.77555	21.015	42.03
13	Female	115.38	76.205	27.78	56.775	10.0566	27.18	54.36
14	Male	134.75	87.165	37.705	66.145	6.993	18.9	37.8
15	Female	122.59	74.955	25.82	53.42	10.3885	28.077	56.154
16	Female	125.76	84.54	32.5	57.575	7.548	20.4	40.8

## Sheet: Figure 6B
Subject Number	Sex	3D Mandibular Length (mm)	Oxygen Availability (%) - 11N Bite	Oxygen Availability (%) - 30N Bite	Oxygen Availability (%) - 60N Bite	Glucose Availability (%) - 11N Bite	Glucose Availability (%) - 30N Bite	Glucose Availability (%) - 60N Bite	Lactate Accumulation (%) - 11N Bite	Lactate Accumulation (%) - 30N Bite	Lactate Accumulation (%) - 60N Bite	ATP Production (%) - 11N Bite	ATP Production (%) - 30N Bite	ATP Production (%) - 60N Bite
1	Male	122.63	-26.3879	-37.3914	-80.7968	-2.7897	-5.89117	-16.385	70.9856	80.799	112.325	-16.0746	-22.9497	-46.345
2	Female	116.25	-30.3741	-64.6055	-80.713	-4.40556	-11.2397	-20.9438	77.4477	105.066	144.8	-18.644	-39.5012	-51.0412
3	Male	125.96	-24.1859	-35.8272	-48.8818	-2.21758	-5.00959	-9.38553	69.4721	77.6672	89.0695	-14.0348	-20.2005	-27.7534
4	Male	128.5	-19.4871	-27.664	-52.9272	-1.43212	-3.18819	-9.88229	67.851	74.0496	101.929	-12.7384	-17.3127	-32.0321
5	Male	126.19	-25.1824	-47.0683	-76.1148	-2.33356	-7.81533	-18.8989	68.2728	85.1482	84.6661	-15.1809	-27.6155	-33.6721
6	Female	118.48	-27.2077	-45.3143	-82.9326	-2.97106	-8.36115	-18.6253	74.9481	90.7173	120.511	-15.069	-24.5599	-44.4119
7	Female	123.47	-28.6505	-42.952	-66.5229	-2.20605	-7.27682	-13.0477	73.536	89.1052	105.666	-14.2923	-22.1005	-33.5215
8	Male	129.76	-25.723	-37.0049	-47.6038	-2.19628	-5.5467	-7.78098	72.677	83.3054	86.1787	-13.775	-19.6367	-26.9185
9	Male	127	-27.4333	-42.1901	-60.3052	-2.38184	-7.55436	-13.3637	69.3159	84.2777	98.9378	-14.2729	-22.1157	-32.065
10	Female	119.4	-29.6714	-47.5163	-76.7486	-3.3789	-9.45148	-16.9467	68.6426	83.9945	101.432	-15.9055	-26.3313	-40.1598
11	Female	119.46	-26.2216	-49.7134	-69.3712	-2.7447	-10.3886	-14.4904	73.0719	96.4798	105.712	-14.5478	-28.461	-36.5946
12	Male	125.8	-32.1399	-49.3198	-81.3129	-2.97736	-7.57754	-16.5903	71.7814	91.252	129.581	-20.3925	-31.3703	-51.3858
13	Female	115.38	-32.4567	-52.5641	-94.4573	-3.42262	-8.65038	-18.4473	75.6759	96.2309	137.08	-19.433	-31.5525	-57.1479
14	Male	134.75	-24.3806	-33.7114	-54.7444	-2.0171	-4.08744	-10.5472	66.0706	74.3764	92.0774	-14.1787	-19.5859	-31.6805
15	Female	122.59	-38.6631	-58.7696	-72.8518	-4.77647	-12.0719	-21.9875	67.1464	80.8919	98.4996	-16.4111	-26.2534	-38.0623
16	Female	125.76	-26.7344	-46.2585	-70.882	-2.49928	-8.11593	-18.8988	72.3758	86.5906	118.01	-13.9642	-23.8516	-40.1978

## Sheet: Figure 7B
Subject Number	Sex	Condyle Area (mm^2)	Flatness Ratio	Average Strain Energy Density (kJ/m^3) - 30N Joint	Average Strain Energy Density (kJ/m^3) - 60N Joint	Contact Area (mm^2) - 30N Joint	Contact Area (mm^2) - 60N Joint
1	Male	184.599	0.308907	4.1437	20.288	16.84	29.227
2	Female	120.145	0.405745	4.6701	11.072	24.187	36.426
3	Male	133.261	0.325431	2.7167	8.5584	19.848	33.868
4	Male	243.087	0.432043	2.8175	7.5003	19.261	35.023
5	Male	106.159	0.268058	3.7741	19.805	17.929	32.497
6	Female	155.338	0.305882	2.3193	13.76	23.754	37.299
7	Female	227.848	0.320215	1.1381	7.72	23.539	40.792
8	Male	219.769	0.256322	3.1228	8.95	19.576	35.365
9	Male	200.928	0.335096	2.9561	9.166	21.529	35.512
10	Female	167.648	0.298317	3.5515	7.5443	22.608	40.953
11	Female	170.438	0.444661	0.73637	3.6509	28.158	45.676
12	Male	181.76	0.335193	4.6693	15.783	16.959	29.328
13	Female	171.588	0.380593	0.36334	4.9434	26.172	43.341
14	Male	146.029	0.351743	1.9362	4.5162	20.791	41.159
15	Female	93.429	0.399191	1.5286	5.9979	23.269	40.771
16	Female	147.99	0.319599	1.887	7.3866	23.495	39.951

## Sheet: Supplement Figure 1
3D Mandiblar Length (mm)			2D Mandiblar Length (mm)			Ramus Width (mm)			Ramus Height (mm)
TMD	Control		TMD	Control		TMD	Control		TMD	Control
113.7	126.01		84.37	105.36		30.07	40.35		52.62	64.08
123.89	125.04		94.63	85.95		34.51	31.78		62.38	65.73
126.28	112.55		87.57	78.22		34.63	30.62		66.24	58.95
127.46	127.52		89.57	92.05		29.98	32.13		64.82	55.33
112.41	130.09		86.89	90.85		26.92	36.75		50.26	61.93
118.39	117.42		86.5	85.44		33.67	32.74		54.91	59.06
112.98	126.16		79.55	93.78		29.8	33.77		49.29	59.41
116.64	127.83		87.19	90.23		30.9	34.48		48.97	59.79
116.63	124.09		83.33	94.15		32.9	38.47		50.07	58.36
137.96	123.6		108.56	88.63		35.71	36.17		65.44	56.92
114.36	123.16		83.1	89.42		34.72	34.04		53.25	63.07
131.11	130.17		86.9	97.18		34.79	40.46		62.79	64.16
116.95	129.24		85.32	94.71		33.97	33.87		54.66	60.7
125.32	119.6		85.85	84.06		29.67	32.09		59.16	53.35
114.75	120.15		82.93	84.03		31.4	28.3		52.14	52.88
128.85	133.12		91.68	97.3		32.2	36.77		58.28	61.01
114.26	128.12		82.21	94.82		34.27	32.97		50.95	55.7
116.27	126.07		86.04	88.01		31.27	43.3		54.81	54.87
114.85	128.96		84.13	97.46		27.38	39.17		44.82	61.93
130.98	126.02		94.44	87.31		40.02	39.8		73.98	59.3
122.62	112.49		88.07	81.32		29.42	27.64		53.95	56.11
110.57	135.32		82.28	97.36		32.71	38.17		54.91	65.2
132.83	119.79		91.59	87.23		33.76	31.33		62.12	55.63
110.95	124.33		88.13	92.8		29.46	31.46		52.96	50.77
119.11	117.58		87.92	86.67		35.16	30.92		60.22	53.66
118.81	117.87		90.39	84.31		34.2	32.79		54.12	57.54
116.83	121.67		85.08	85.31		34.67	32.13		54.33	59.08
132.67	110.17		94.82	79.9		37.51	27.18		66.64	51.9
131.72	131.71		94.84	91.17		34.76	34.71		62.51	65.97
111.6	135.99		83.3	93.36		32.27	34.21		49.65	70.15
117.9	130.04		84.79	91.1		32.26	36.82		56.98	63.51
133.76	121.37		88.75	90.28		29.91	31.31		71.18	56.84
111.77	134.4		80.22	88.78		29.85	30.35		50.53	70.51
119.04	137.34		86.31	89.99		30.65	31.6		54.72	61.61
120.86	130.34		91.01	93.31		33.59	35.53		54.57	58.44
113.01	122.16		86.16	85.62		29.3	35.25		54.44	67.18
139.63	121.01		96.29	87.61		32.76	38.23		64.85	59.11
125.06	125.19		83.91	89.33		27.52	32.6		59.4	55.44
126.97	125.04		98.11	88.51		37.98	35.17		57.76	59.9
111.77	113.15		83.83	77.92		28.49	25.96		51.77	52.84
122.98	126.24		88.38	92.44		28.86	30.49		52.27	59.07
126.14	126.31		86.86	92.27		31.54	35.85		60.97	60.18
123.8	122.61		82.48	85.73		25.23	34.16		58.53	56.23
112.13	122.73		81.42	87.48		29.88	36.42		49.79	59.12
125.06	128.56		88.53	91.76		33.99	34.24		56.22	59.71
128.05	129.94		87.43	96.67		31.25	42.9		61.9	69.27
118.42	127.76		83.92	85.09		30.98	33.82		54.2	62.21
126.14	119.73		87.06	90		31.42	31.58		59.82	45.93
125.62	115.94		89.98	82.58		34.17	30.2		60.28	53.96
123.23	108.61		85.26	81.47		33.57	31.38		60.28	44.16
112.78	123.73		81.15	87.97		26	41.52		57.67	58.22
117.7	128.52		85.56	97.94		33.42	41.15		54.47	58.91
116.21	125.22		89.46	104.52		32.67	42.51		51.42	66.32
122.27	125.56		93.83	87.69		34.1	33.22		61.04	64.5
124	113.08		88.62	79.47		34.2	31.73		65.38	57.44
125.87	129.4		89.57	93.23		27.71	31.4		63.97	58.14
113.8	127.7		88.61	91.15		24.67	35.89		47.19	59.04
115.29	118.22		84.41	87.51		32.87	34.99		54.8	57.92
110.54	127.22		79.23	93.39		29.09	35.58		49.2	58.12
116.18	128.67		89.02	90.61		31.14	34.97		47.53	61.68
116.69	126.8		81.11	95.12		34.38	37.08		54.08	60.29
142.98	122.74		110.33	88.3		37.14	37.5		71.88	54.03
113.8	119.17		83.42	90.49		37.1	33.28		52.25	58.85
130.02	132.36		87.6	100.03		34.43	40.26		62.25	64.51
115.9	129.53		86.75	93.53		34.75	32.98		52.65	59.87
123.33	120.6		85.11	86.76		29.5	31.64		57.72	54.03
118.37	119.73		84.86	85.57		29.79	31.03		56.15	53.58
129.53	132.67		92.01	95.6		32.6	37.83		57.78	63.94
118.49	128.09		81.71	90.9		32.9	32.98		55.73	58.57
120.67	123.18		85.11	85.44		31.56	38.65		58.36	56.57
113.46	133.57		81.13	96.52		25.84	37.69		48.75	62.75
129.05	128.87		91.04	89.11		38.85	38.69		65.17	60.52
122.08	114.97		89.58	84.43		32.8	28.92		52.18	55.79
110.91	137.74		84.55	102.75		33.2	40.04		53.19	65.37
135.37	117.19		94.61	88.39		34.22	33.13		62.07	52.83
113.39	125.6		86.59	92.55		30.5	31.8		49.72	53.37
118.28	117.82		89.92	85.9		33.06	29.05		58.13	54.05
115.95	116.27		90.14	86.58		34.25	33.83		51.65	55.26
119.21	120.85		89.1	84.46		32.29	31.18		53.03	59.94
132.87	111.55		94.26	79.31		37.77	28.64		64.16	52.32
127.13	129.2		92.11	92.09		32.13	33.48		63.53	63.1
116.74	139.47		85.79	95.02		33.21	34.04		52.56	72.46
116.07	132.64		84.55	95		33	39.46		56.61	65.02
135.53	121.97		89.35	88.76		32.37	29.57		74.92	59.31
113.87	134.5		82.01	88.7		30.43	31.59		50.27	72.39
118.88	138.31		87.15	90.59		31.7	31.65		55.73	64.75
117.96	131.84		87.18	94.01		32.75	36.23		56.07	56.95
118.32	125.89		85.65	90.46		29.64	37.85		59.07	67.39
131.26	119.48		92.2	87.11		34.06	36.42		62.37	55.27
123.61	125.69		87	89.43		28.91	30.87		59.66	55.28
128.09	124.42		95.72	90.16		38.86	34.47		62.52	58.58
113.46	115.2		84.32	78.25		30.45	25.19		52.42	52.87
119.85	125.99		87.56	91.1		29.02	28.86		49.58	61.02
128.55	126.44		90.31	92.8		31.73	36.25		61.34	57.07
121.33	123.43		80.89	84.33		26.46	34.23		62.68	62.23
114.49	122.96		82.82	89.1		29.24	35.4		52.98	56.64
128.2	132.05		89.72	95.58		36.94	36.89		57.93	57.69
117.9	130.27		82.77	93.79		32.04	41.7		49.48	72.4
117.66	125.59		83.95	87.17		27.8	32.84		52.68	55.51
124.23	123.32		88.79	90.14		31.4	33.59		55.53	50.84
123.03	114.47		88.43	85.26		34	33.82		57.54	50.81
120	112.34		84.48	79.99		32.49	27.41		57.54	49.76
116.65	125.52		82.12	90.23		26.61	39.85		60.28	57.41
119.28	129.67		85.12	98.78		32.17	41.06		55.96	63.37

## Sheet: Supplement Figure 4
Subject Number	Sex	Moment Arm Ratio	Joint Force (N) - 11N Bite	Joint Force (N) - 30N Bite	Joint Force (N) - 60N Bite	3D Mandibular Length (mm)	2D Mandibular Length (mm)	Ramus Width (mm)	Ramus Height (mm)
1	Male	0.278438	6.66	18	36	122.63	84.085	31.205	60.16
2	Female	0.263411	9.71	26.24	52.48	116.25	79.68	28.27	57.565
3	Male	0.326053	6.04728	16.344	32.688	125.96	79.98	34.26	62.08
4	Male	0.271118	7.76334	20.982	41.964	128.5	83.87	28.16	64.265
5	Male	0.256055	7.34154	19.842	39.684	126.19	83.905	29.895	61.065
6	Female	0.261541	9.28	25.08	50.16	118.48	83.445	30.25	48.805
7	Female	0.267629	8.69	23.487	46.974	123.47	84.175	28.945	59.945
8	Male	0.321681	5.85303	15.819	31.638	129.76	82.83	29.55	65.88
9	Male	0.32632	6.97968	18.864	37.728	127	82.27	34.715	68.65
10	Female	0.269714	8.9022	24.06	48.12	119.4	75.615	27.59	59.02
11	Female	0.270218	8.214	22.2	44.4	119.46	81.415	29.54	55.16
12	Male	0.268975	7.77555	21.015	42.03	125.8	84.375	29.575	67.055
13	Female	0.245174	10.0566	27.18	54.36	115.38	76.205	27.78	56.775
14	Male	0.282214	6.993	18.9	37.8	134.75	87.165	37.705	66.145
15	Female	0.259716	10.3885	28.077	56.154	122.59	74.955	25.82	53.42
16	Female	0.276481	7.548	20.4	40.8	125.76	84.54	32.5	57.575

## Sheet: Supplement Figure 5
Subject Number	Sex	2D Mandibular Length (mm)	Ramus Width (mm)	Ramus Height (mm)	Oxygen Availability (%) - 11N Bite	Oxygen Availability (%) - 30N Bite	Oxygen Availability (%) - 60N Bite	Glucose Availability (%) - 11N Bite	Glucose Availability (%) - 30N Bite	Glucose Availability (%) - 60N Bite	Lactate Accumulation (%) - 11N Bite	Lactate Accumulation (%) - 30N Bite	Lactate Accumulation (%) - 60N Bite	ATP Production (%) - 11N Bite	ATP Production (%) - 30N Bite	ATP Production (%) - 60N Bite
1	Male	84.085	31.205	60.16	-26.3879	-37.3914	-80.7968	-2.7897	-5.89117	-16.385	70.9856	80.799	112.325	-16.0746	-22.9497	-46.345
2	Female	79.68	28.27	57.565	-30.3741	-64.6055	-80.713	-4.40556	-11.2397	-20.9438	77.4477	105.066	144.8	-18.644	-39.5012	-51.0412
3	Male	79.98	34.26	62.08	-24.1859	-35.8272	-48.8818	-2.21758	-5.00959	-9.38553	69.4721	77.6672	89.0695	-14.0348	-20.2005	-27.7534
4	Male	83.87	28.16	64.265	-19.4871	-27.664	-52.9272	-1.43212	-3.18819	-9.88229	67.851	74.0496	101.929	-12.7384	-17.3127	-32.0321
5	Male	83.905	29.895	61.065	-25.1824	-47.0683	-76.1148	-2.33356	-7.81533	-18.8989	68.2728	85.1482	84.6661	-15.1809	-27.6155	-33.6721
6	Female	83.445	30.25	48.805	-27.2077	-45.3143	-82.9326	-2.97106	-8.36115	-18.6253	74.9481	90.7173	120.511	-15.069	-24.5599	-44.4119
7	Female	84.175	28.945	59.945	-28.6505	-42.952	-66.5229	-2.20605	-7.27682	-13.0477	73.536	89.1052	105.666	-14.2923	-22.1005	-33.5215
8	Male	82.83	29.55	65.88	-25.723	-37.0049	-47.6038	-2.19628	-5.5467	-7.78098	72.677	83.3054	86.1787	-13.775	-19.6367	-26.9185
9	Male	82.27	34.715	68.65	-27.4333	-42.1901	-60.3052	-2.38184	-7.55436	-13.3637	69.3159	84.2777	98.9378	-14.2729	-22.1157	-32.065
10	Female	75.615	27.59	59.02	-29.6714	-47.5163	-76.7486	-3.3789	-9.45148	-16.9467	68.6426	83.9945	101.432	-15.9055	-26.3313	-40.1598
11	Female	81.415	29.54	55.16	-26.2216	-49.7134	-69.3712	-2.7447	-10.3886	-14.4904	73.0719	96.4798	105.712	-14.5478	-28.461	-36.5946
12	Male	84.375	29.575	67.055	-32.1399	-49.3198	-81.3129	-2.97736	-7.57754	-16.5903	71.7814	91.252	129.581	-20.3925	-31.3703	-51.3858
13	Female	76.205	27.78	56.775	-32.4567	-52.5641	-94.4573	-3.42262	-8.65038	-18.4473	75.6759	96.2309	137.08	-19.433	-31.5525	-57.1479
14	Male	87.165	37.705	66.145	-24.3806	-33.7114	-54.7444	-2.0171	-4.08744	-10.5472	66.0706	74.3764	92.0774	-14.1787	-19.5859	-31.6805
15	Female	74.955	25.82	53.42	-38.6631	-58.7696	-72.8518	-4.77647	-12.0719	-21.9875	67.1464	80.8919	98.4996	-16.4111	-26.2534	-38.0623
16	Female	84.54	32.5	57.575	-26.7344	-46.2585	-70.882	-2.49928	-8.11593	-18.8988	72.3758	86.5906	118.01	-13.9642	-23.8516	-40.1978

## Sheet: Supplement Figure 6
Subject Number	Sex	Simulated Load	3D Mandibular Length (mm)	Contact Area (mm^2)	Oxygen Availability (%)	Glucose Availability (%)	Lactate Accumulation (%)	ATP Production (%)
1	Male	11N Bite	122.63	7.9353	-26.3879	-2.7897	70.9856	-16.0746
2	Female	11N Bite	116.25	12.383	-30.3741	-4.40556	77.4477	-18.644
3	Male	11N Bite	125.96	6.8779	-24.1859	-2.21758	69.4721	-14.0348
4	Male	11N Bite	128.5	8.2365	-19.4871	-1.43212	67.851	-12.7384
5	Male	11N Bite	126.19	9.8164	-25.1824	-2.33356	68.2728	-15.1809
6	Female	11N Bite	118.48	10.858	-27.2077	-2.97106	74.9481	-15.069
7	Female	11N Bite	123.47	9.7018	-28.6505	-2.20605	73.536	-14.2923
8	Male	11N Bite	129.76	7.3024	-25.723	-2.19628	72.677	-13.775
9	Male	11N Bite	127	8.6459	-27.4333	-2.38184	69.3159	-14.2729
10	Female	11N Bite	119.4	12.346	-29.6714	-3.3789	68.6426	-15.9055
11	Female	11N Bite	119.46	9.2453	-26.2216	-2.7447	73.0719	-14.5478
12	Male	11N Bite	125.8	8.4424	-32.1399	-2.97736	71.7814	-20.3925
13	Female	11N Bite	115.38	12.098	-32.4567	-3.42262	75.6759	-19.433
14	Male	11N Bite	134.75	8.8706	-24.3806	-2.0171	66.0706	-14.1787
15	Female	11N Bite	122.59	11.745	-38.6631	-4.77647	67.1464	-16.4111
16	Female	11N Bite	125.76	8.7879	-26.7344	-2.49928	72.3758	-13.9642
1	Male	30N Bite	122.63	18.795	-37.3914	-5.89117	80.799	-22.9497
2	Female	30N Bite	116.25	24.28	-64.6055	-11.2397	105.066	-39.5012
3	Male	30N Bite	125.96	15.769	-35.8272	-5.00959	77.6672	-20.2005
4	Male	30N Bite	128.5	18.635	-27.664	-3.18819	74.0496	-17.3127
5	Male	30N Bite	126.19	21.012	-47.0683	-7.81533	85.1482	-27.6155
6	Female	30N Bite	118.48	27.375	-45.3143	-8.36115	90.7173	-24.5599
7	Female	30N Bite	123.47	22.588	-42.952	-7.27682	89.1052	-22.1005
8	Male	30N Bite	129.76	16.316	-37.0049	-5.5467	83.3054	-19.6367
9	Male	30N Bite	127	19.508	-42.1901	-7.55436	84.2777	-22.1157
10	Female	30N Bite	119.4	23.933	-47.5163	-9.45148	83.9945	-26.3313
11	Female	30N Bite	119.46	22.553	-49.7134	-10.3886	96.4798	-28.461
12	Male	30N Bite	125.8	18.528	-49.3198	-7.57754	91.252	-31.3703
13	Female	30N Bite	115.38	25.967	-52.5641	-8.65038	96.2309	-31.5525
14	Male	30N Bite	134.75	22.446	-33.7114	-4.08744	74.3764	-19.5859
15	Female	30N Bite	122.59	25.341	-58.7696	-12.0719	80.8919	-26.2534
16	Female	30N Bite	125.76	22.35	-46.2585	-8.11593	86.5906	-23.8516
1	Male	60N Bite	122.63	35.058	-80.7968	-16.385	112.325	-46.345
2	Female	60N Bite	116.25	42.264	-80.713	-20.9438	144.8	-51.0412
3	Male	60N Bite	125.96	26.993	-48.8818	-9.38553	89.0695	-27.7534
4	Male	60N Bite	128.5	40.601	-52.9272	-9.88229	101.929	-32.0321
5	Male	60N Bite	126.19	39.569	-76.1148	-18.8989	84.6661	-33.6721
6	Female	60N Bite	118.48	47.727	-82.9326	-18.6253	120.511	-44.4119
7	Female	60N Bite	123.47	39.306	-66.5229	-13.0477	105.666	-33.5215
8	Male	60N Bite	129.76	26.462	-47.6038	-7.78098	86.1787	-26.9185
9	Male	60N Bite	127	26.842	-60.3052	-13.3637	98.9378	-32.065
10	Female	60N Bite	119.4	42.682	-76.7486	-16.9467	101.432	-40.1598
11	Female	60N Bite	119.46	41.667	-69.3712	-14.4904	105.712	-36.5946
12	Male	60N Bite	125.8	34.415	-81.3129	-16.5903	129.581	-51.3858
13	Female	60N Bite	115.38	49.227	-94.4573	-18.4473	137.08	-57.1479
14	Male	60N Bite	134.75	33.391	-54.7444	-10.5472	92.0774	-31.6805
15	Female	60N Bite	122.59	41.413	-72.8518	-21.9875	98.4996	-38.0623
16	Female	60N Bite	125.76	34.184	-70.882	-18.8988	118.01	-40.1978
